# Supplementary material for: Addition of arylstannanes to alkynes giving ortho-alkenylarylstannanes catalysed cooperatively by a rhodium complex and zinc chloride
Source: Chem Sci. 2018 Aug 17;9(39):7700–4. doi: 10.1039/c8sc02459f (PMC6182567; doi:10.1039/c8sc02459f)
Supplement: Supplementary file 2 [file SC-009-C8SC02459F-s002.cif]

# Electronic Supplementary Material (ESI) for Chemical Science.
# This journal is © The Royal Society of Chemistry 2018

####################################################################### 
# 
# This file contains crystal structure data downloaded from the 
# Cambridge Structural Database (CSD) hosted by the Cambridge 
# Crystallographic Data Centre (CCDC).
# 
# Full information about CCDC data access policies and citation 
# guidelines are available at http://www.ccdc.cam.ac.uk/access/V1 
# 
# Audit and citation data items may have been added by the CCDC. 
# Please retain this information to preserve the provenance of 
# this file and to allow appropriate attribution of the data. 
# 
#######################################################################

data_haya23m
_database_code_depnum_ccdc_archive 'CCDC 1841177'
_audit_update_record             
;
2018-05-03 deposited with the CCDC.
2018-08-10 downloaded from the CCDC.
;
_chemical_name_systematic        ?
_chemical_name_common            ?
_chemical_formula_moiety         ?
_chemical_formula_sum            'C32 H40 F2 Sn'
_chemical_formula_iupac          ?
_chemical_formula_weight         581.33

_chemical_melting_point          ?

_space_group_crystal_system      monoclinic
_space_group_name_H-M_alt        'P 1 21/c 1'
_space_group_name_Hall           '-P 2ybc'
loop_
_space_group_symop_operation_xyz
'x, y, z'
'-x, y+1/2, -z+1/2'
'-x, -y, -z'
'x, -y-1/2, z-1/2'

_cell_length_a                   17.1715(13)
_cell_length_b                   17.8894(14)
_cell_length_c                   9.4518(7)
_cell_angle_alpha                90
_cell_angle_beta                 101.309(3)
_cell_angle_gamma                90
_cell_volume                     2847.1(4)
_cell_formula_units_Z            4
_cell_measurement_reflns_used    3282
_cell_measurement_theta_min      2.4191
_cell_measurement_theta_max      24.0855
_cell_measurement_temperature    100.(2)

_exptl_crystal_description       needle
_exptl_crystal_colour            colourless
_exptl_crystal_size_max          0.320
_exptl_crystal_size_mid          0.040
_exptl_crystal_size_min          0.020
_exptl_crystal_density_diffrn    1.356
_exptl_crystal_density_meas      ?
_exptl_crystal_density_method    'not measured'
_exptl_crystal_F_000             1200

_exptl_absorpt_coefficient_mu    0.928
_exptl_absorpt_correction_type   Multi-Scan
_exptl_absorpt_process_details   
;
SADABS-2016/2 - Bruker AXS area detector scaling and absorption correction
;
_exptl_absorpt_correction_T_min  0.64
_exptl_absorpt_correction_T_max  0.98

_exptl_special_details           
;
;

_diffrn_ambient_temperature      100.(2)

_diffrn_source                   'Incoatec microfocus source'
_diffrn_source_type              'Bruker D8 Quest'

_diffrn_radiation_type           MoK\a
_diffrn_radiation_wavelength     0.71073
_diffrn_radiation_monochromator  'Multilayer Mirror'

_diffrn_measurement_device_type  'Photon II CPADs detector'
_diffrn_measurement_method       'phi and omega scans'

_diffrn_detector_area_resol_mean 7.4074

_diffrn_reflns_number            16876
_diffrn_reflns_av_R_equivalents  0.0945
_diffrn_reflns_av_unetI/netI     0.1490
_diffrn_reflns_theta_min         2.48
_diffrn_reflns_theta_max         27.94
_diffrn_reflns_theta_full        27.94
_diffrn_measured_fraction_theta_max 0.965
_diffrn_measured_fraction_theta_full 0.965
_diffrn_reflns_limit_h_min       -22
_diffrn_reflns_limit_h_max       20
_diffrn_reflns_limit_k_min       -22
_diffrn_reflns_limit_k_max       23
_diffrn_reflns_limit_l_min       -12
_diffrn_reflns_limit_l_max       11

_refine_special_details          
;
;

_reflns_number_total             6610
_reflns_number_gt                3523
_reflns_threshold_expression     'I > 2\s(I)'

_refine_ls_structure_factor_coef Fsqd
_refine_ls_matrix_type           full
_refine_ls_R_factor_all          0.1468
_refine_ls_R_factor_gt           0.0663
_refine_ls_wR_factor_gt          0.1362
_refine_ls_wR_factor_ref         0.1726
_refine_ls_goodness_of_fit_ref   1.014
_refine_ls_restrained_S_all      1.014
_refine_ls_number_reflns         6610
_refine_ls_number_parameters     319
_refine_ls_number_restraints     0
_refine_ls_number_constraints    ?
_refine_ls_hydrogen_treatment    constr
_refine_ls_weighting_scheme      calc
_refine_ls_weighting_details     
'w=1/[\s^2^(Fo^2^)+(0.0685P)^2^] where P=(Fo^2^+2Fc^2^)/3'

_atom_sites_solution_hydrogens   geom
_atom_sites_solution_primary     dual
_atom_sites_solution_secondary   ?

_refine_ls_shift/su_max          0.000
_refine_ls_shift/su_mean         0.000
_refine_diff_density_max         1.424
_refine_diff_density_min         -1.680
_refine_ls_extinction_method     none
_refine_ls_extinction_coef       ?

loop_
_atom_type_symbol
_atom_type_description
_atom_type_scat_dispersion_real
_atom_type_scat_dispersion_imag
_atom_type_scat_source
C C 0.0033 0.0016 'International Tables Vol C Tables 4.2.6.8 and 6.1.1.4'
H H 0.0000 0.0000 'International Tables Vol C Tables 4.2.6.8 and 6.1.1.4'
Sn Sn -0.6537 1.4246 'International Tables Vol C Tables 4.2.6.8 and 6.1.1.4'
F F 0.0171 0.0103 'International Tables Vol C Tables 4.2.6.8 and 6.1.1.4'

_computing_data_collection       'APEX3 (Bruker AXS Inc., 2017)'
_computing_cell_refinement       'SAINT V8.38A (Bruker AXS Inc., 2017)'
_computing_data_reduction        'SAINT V8.38A (Bruker AXS Inc., 2017)'
_computing_structure_solution    'XT, VERSION 2014/5'
_computing_structure_refinement  'SHELXL-2016/6 (Sheldrick, 2016)'
_computing_molecular_graphics    'XP (Bruker AXS Inc., 2017)'
_computing_publication_material  'APEX3 (Bruker AXS Inc., 2017)'

loop_
_atom_site_type_symbol
_atom_site_label
_atom_site_fract_x
_atom_site_fract_y
_atom_site_fract_z
_atom_site_U_iso_or_equiv
_atom_site_adp_type
_atom_site_calc_flag
_atom_site_refinement_flags_adp
_atom_site_refinement_flags_occupancy
_atom_site_refinement_flags_posn
_atom_site_occupancy
_atom_site_disorder_assembly
_atom_site_disorder_group
C C1 0.3034(4) 0.5500(3) 0.1355(6) 0.0218(14) Uani d . . . 1 . .
C C2 0.3049(4) 0.6004(3) 0.0228(6) 0.0258(15) Uani d . . . 1 . .
H H2 0.256807 0.622961 -0.024852 0.031 Uiso calc U . R 1 . .
C C3 0.3750(4) 0.6182(3) -0.0206(7) 0.0281(15) Uani d . . . 1 . .
H H3 0.374773 0.652462 -0.097425 0.034 Uiso calc U . R 1 . .
C C4 0.4455(4) 0.5857(3) 0.0483(7) 0.0291(16) Uani d . . . 1 . .
H H4 0.493694 0.597438 0.01799 0.035 Uiso calc U . R 1 . .
C C5 0.4461(4) 0.5362(3) 0.1614(7) 0.0278(15) Uani d . . . 1 . .
H H5 0.494761 0.514066 0.207629 0.033 Uiso calc U . R 1 . .
C C6 0.3760(4) 0.5184(3) 0.2085(6) 0.0237(14) Uani d . . . 1 . .
C C7 0.3804(4) 0.4667(3) 0.3324(6) 0.0230(14) Uani d . . . 1 . .
C C8 0.4299(4) 0.3993(3) 0.3288(6) 0.0242(14) Uani d . . . 1 . .
C C9 0.4948(4) 0.3828(4) 0.4383(7) 0.0313(16) Uani d . . . 1 . .
H H9 0.503634 0.412047 0.523796 0.038 Uiso calc U . R 1 . .
C C10 0.5464(4) 0.3255(4) 0.4263(7) 0.0337(17) Uani d . . . 1 . .
H H10 0.589946 0.314528 0.502322 0.04 Uiso calc U . R 1 . .
C C11 0.5329(4) 0.2839(4) 0.2989(8) 0.0352(18) Uani d . . . 1 . .
C C12 0.4684(4) 0.2956(4) 0.1907(7) 0.0289(16) Uani d . . . 1 . .
H H12 0.458489 0.264327 0.107803 0.035 Uiso calc U . R 1 . .
C C13 0.4181(4) 0.3540(3) 0.2053(7) 0.0289(16) Uani d . . . 1 . .
H H13 0.374226 0.363844 0.129355 0.035 Uiso calc U . R 1 . .
C C14 0.3456(4) 0.4843(3) 0.4429(6) 0.0266(14) Uani d . . . 1 . .
H H14 0.325424 0.533756 0.442107 0.032 Uiso calc U . R 1 . .
C C15 0.3341(4) 0.4371(3) 0.5669(6) 0.0219(14) Uani d . . . 1 . .
C C16 0.3194(4) 0.3608(4) 0.5532(7) 0.0291(16) Uani d . . . 1 . .
H H16 0.320545 0.336792 0.463943 0.035 Uiso calc U . R 1 . .
C C17 0.3033(4) 0.3193(4) 0.6669(6) 0.0288(16) Uani d . . . 1 . .
H H17 0.291497 0.267496 0.656215 0.035 Uiso calc U . R 1 . .
C C18 0.3046(4) 0.3552(4) 0.7966(6) 0.0282(16) Uani d . . . 1 . .
C C19 0.3189(4) 0.4301(4) 0.8153(6) 0.0306(16) Uani d . . . 1 . .
H H19 0.318605 0.453267 0.905684 0.037 Uiso calc U . R 1 . .
C C20 0.3336(4) 0.4713(3) 0.7001(7) 0.0267(15) Uani d . . . 1 . .
H H20 0.343611 0.523449 0.711105 0.032 Uiso calc U . R 1 . .
C C21 0.1561(4) 0.5709(3) 0.3519(7) 0.0302(16) Uani d . . . 1 . .
H H21A 0.098129 0.566826 0.346395 0.036 Uiso calc U . R 1 . .
H H21B 0.183067 0.545891 0.441662 0.036 Uiso calc U . R 1 . .
C C22 0.1798(5) 0.6535(4) 0.3577(7) 0.0377(18) Uani d . . . 1 . .
H H22A 0.150432 0.678668 0.269953 0.045 Uiso calc U . R 1 . .
H H22B 0.237134 0.657204 0.356407 0.045 Uiso calc U . R 1 . .
C C23 0.1631(5) 0.6954(4) 0.4920(7) 0.046(2) Uani d . . . 1 . .
H H23A 0.168464 0.749817 0.477928 0.055 Uiso calc U . R 1 . .
H H23B 0.107856 0.685321 0.502512 0.055 Uiso calc U . R 1 . .
C C24 0.2194(5) 0.6717(4) 0.6281(7) 0.050(2) Uani d . . . 1 . .
H H24A 0.215426 0.617584 0.640814 0.074 Uiso calc U . R 1 . .
H H24B 0.205332 0.697526 0.711047 0.074 Uiso calc U . R 1 . .
H H24C 0.273878 0.684726 0.620709 0.074 Uiso calc U . R 1 . .
C C25 0.1063(4) 0.5556(4) -0.0193(7) 0.0398(18) Uani d . . . 1 . .
H H25A 0.051901 0.543878 -0.006057 0.048 Uiso calc U . R 1 . .
H H25B 0.111057 0.610805 -0.018765 0.048 Uiso calc U . R 1 . .
C C26 0.1128(5) 0.5291(5) -0.1697(9) 0.058(2) Uani d . . . 1 . .
H H26A 0.078064 0.560565 -0.241934 0.07 Uiso calc U . R 1 . .
H H26B 0.168143 0.536321 -0.182618 0.07 Uiso calc U . R 1 . .
C C27 0.0912(5) 0.4516(5) -0.1974(9) 0.060(2) Uani d . . . 1 . .
H H27A 0.037857 0.442817 -0.175504 0.072 Uiso calc U . R 1 . .
H H27B 0.129441 0.419424 -0.132581 0.072 Uiso calc U . R 1 . .
C C28 0.0903(5) 0.4284(4) -0.3624(8) 0.050(2) Uani d . . . 1 . .
H H28A 0.049722 0.457547 -0.426643 0.075 Uiso calc U . R 1 . .
H H28B 0.078273 0.375029 -0.37539 0.075 Uiso calc U . R 1 . .
H H28C 0.142501 0.438614 -0.385559 0.075 Uiso calc U . R 1 . .
C C29 0.1817(4) 0.3944(3) 0.1922(7) 0.0311(16) Uani d . . . 1 . .
H H29A 0.18668 0.370417 0.099943 0.037 Uiso calc U . R 1 . .
H H29B 0.227176 0.377726 0.266908 0.037 Uiso calc U . R 1 . .
C C30 0.1044(4) 0.3687(4) 0.2342(7) 0.0341(17) Uani d . . . 1 . .
H H30A 0.097475 0.395999 0.321993 0.041 Uiso calc U . R 1 . .
H H30B 0.059403 0.382105 0.155734 0.041 Uiso calc U . R 1 . .
C C31 0.1015(4) 0.2863(4) 0.2623(8) 0.0405(19) Uani d . . . 1 . .
H H31A 0.14669 0.272845 0.340321 0.049 Uiso calc U . R 1 . .
H H31B 0.10799 0.259017 0.174298 0.049 Uiso calc U . R 1 . .
C C32 0.0250(5) 0.2612(4) 0.3050(8) 0.050(2) Uani d . . . 1 . .
H H32A 0.015118 0.29162 0.385826 0.075 Uiso calc U . R 1 . .
H H32B 0.029598 0.208497 0.333974 0.075 Uiso calc U . R 1 . .
H H32C -0.019213 0.267075 0.222701 0.075 Uiso calc U . R 1 . .
F F1 0.2875(2) 0.3143(2) 0.9089(4) 0.0362(10) Uani d . . . 1 . .
F F2 0.5861(3) 0.2301(2) 0.2803(4) 0.0541(12) Uani d . . . 1 . .
Sn Sn1 0.18733(3) 0.51468(3) 0.16882(5) 0.02770(16) Uani d . . . 1 . .

loop_
_atom_site_aniso_label
_atom_site_aniso_U_11
_atom_site_aniso_U_22
_atom_site_aniso_U_33
_atom_site_aniso_U_12
_atom_site_aniso_U_13
_atom_site_aniso_U_23
C1 0.021(4) 0.022(3) 0.024(3) -0.002(3) 0.011(3) -0.003(3)
C2 0.030(4) 0.019(3) 0.027(4) -0.001(3) 0.001(3) -0.002(3)
C3 0.033(4) 0.023(4) 0.029(4) -0.003(3) 0.007(3) -0.003(3)
C4 0.034(4) 0.025(4) 0.031(4) -0.003(3) 0.015(3) -0.005(3)
C5 0.026(4) 0.030(4) 0.028(4) -0.003(3) 0.007(3) -0.004(3)
C6 0.026(4) 0.015(3) 0.030(4) -0.005(3) 0.008(3) 0.000(3)
C7 0.023(4) 0.022(4) 0.024(3) -0.004(3) 0.004(3) -0.006(3)
C8 0.023(4) 0.026(4) 0.025(4) -0.004(3) 0.009(3) -0.001(3)
C9 0.031(4) 0.036(4) 0.030(4) 0.000(3) 0.016(3) -0.004(3)
C10 0.034(4) 0.035(4) 0.032(4) -0.003(3) 0.007(3) 0.007(3)
C11 0.034(4) 0.025(4) 0.053(5) 0.012(3) 0.023(4) 0.008(3)
C12 0.029(4) 0.027(4) 0.033(4) 0.002(3) 0.012(3) -0.001(3)
C13 0.029(4) 0.026(4) 0.035(4) 0.000(3) 0.015(3) 0.004(3)
C14 0.037(4) 0.020(3) 0.026(4) -0.002(3) 0.013(3) -0.005(3)
C15 0.018(3) 0.024(4) 0.024(4) 0.002(3) 0.006(3) -0.005(3)
C16 0.028(4) 0.032(4) 0.029(4) -0.004(3) 0.009(3) -0.012(3)
C17 0.038(4) 0.021(4) 0.029(4) -0.004(3) 0.012(3) -0.001(3)
C18 0.029(4) 0.030(4) 0.026(4) -0.003(3) 0.007(3) 0.006(3)
C19 0.036(4) 0.031(4) 0.026(4) 0.000(3) 0.009(3) -0.003(3)
C20 0.034(4) 0.022(4) 0.025(4) -0.003(3) 0.008(3) 0.001(3)
C21 0.028(4) 0.027(4) 0.038(4) 0.009(3) 0.015(3) 0.005(3)
C22 0.046(5) 0.030(4) 0.039(4) 0.003(3) 0.014(4) -0.002(3)
C23 0.063(6) 0.037(5) 0.042(5) 0.012(4) 0.022(4) -0.004(3)
C24 0.057(6) 0.054(6) 0.038(5) 0.007(4) 0.011(4) -0.008(4)
C25 0.032(4) 0.046(5) 0.044(5) -0.001(3) 0.012(4) -0.009(4)
C26 0.034(5) 0.071(7) 0.072(6) -0.006(4) 0.017(4) -0.005(5)
C27 0.062(7) 0.049(6) 0.077(6) 0.001(5) 0.032(5) -0.001(5)
C28 0.057(6) 0.047(5) 0.049(5) -0.004(4) 0.022(4) -0.011(4)
C29 0.033(4) 0.022(4) 0.038(4) 0.000(3) 0.008(3) 0.007(3)
C30 0.035(4) 0.027(4) 0.042(4) -0.001(3) 0.011(3) 0.001(3)
C31 0.038(5) 0.023(4) 0.062(5) -0.002(3) 0.012(4) 0.007(3)
C32 0.052(6) 0.033(5) 0.071(6) -0.005(4) 0.026(4) 0.000(4)
F1 0.052(3) 0.036(2) 0.022(2) -0.0058(19) 0.0125(19) 0.0053(17)
F2 0.061(3) 0.047(3) 0.059(3) 0.020(2) 0.024(2) 0.012(2)
Sn1 0.0278(3) 0.0229(2) 0.0338(3) -0.0010(2) 0.00940(19) 0.0000(2)

_geom_special_details            
;

All esds (except the esd in the dihedral angle between two l.s. planes)
are estimated using the full covariance matrix.  The cell esds are taken
into account individually in the estimation of esds in distances, angles
and torsion angles; correlations between esds in cell parameters are only
used when they are defined by crystal symmetry.  An approximate (isotropic)
treatment of cell esds is used for estimating esds involving l.s. planes.
;

loop_
_geom_bond_atom_site_label_1
_geom_bond_atom_site_label_2
_geom_bond_site_symmetry_2
_geom_bond_distance
_geom_bond_publ_flag
C1 C2 . 1.400(8) ?
C1 C6 . 1.420(8) ?
C1 Sn1 . 2.171(6) ?
C2 C3 . 1.382(8) ?
C2 H2 . 0.95 ?
C3 C4 . 1.385(9) ?
C3 H3 . 0.95 ?
C4 C5 . 1.387(8) ?
C4 H4 . 0.95 ?
C5 C6 . 1.399(8) ?
C5 H5 . 0.95 ?
C6 C7 . 1.482(8) ?
C7 C14 . 1.339(8) ?
C7 C8 . 1.480(8) ?
C8 C9 . 1.396(9) ?
C8 C13 . 1.403(8) ?
C9 C10 . 1.373(9) ?
C9 H9 . 0.95 ?
C10 C11 . 1.396(9) ?
C10 H10 . 0.95 ?
C11 F2 . 1.361(7) ?
C11 C12 . 1.368(9) ?
C12 C13 . 1.379(8) ?
C12 H12 . 0.95 ?
C13 H13 . 0.95 ?
C14 C15 . 1.489(8) ?
C14 H14 . 0.95 ?
C15 C16 . 1.390(8) ?
C15 C20 . 1.401(8) ?
C16 C17 . 1.378(8) ?
C16 H16 . 0.95 ?
C17 C18 . 1.380(8) ?
C17 H17 . 0.95 ?
C18 F1 . 1.367(6) ?
C18 C19 . 1.368(9) ?
C19 C20 . 1.379(8) ?
C19 H19 . 0.95 ?
C20 H20 . 0.95 ?
C21 C22 . 1.531(8) ?
C21 Sn1 . 2.157(6) ?
C21 H21A . 0.99 ?
C21 H21B . 0.99 ?
C22 C23 . 1.548(9) ?
C22 H22A . 0.99 ?
C22 H22B . 0.99 ?
C23 C24 . 1.510(10) ?
C23 H23A . 0.99 ?
C23 H23B . 0.99 ?
C24 H24A . 0.98 ?
C24 H24B . 0.98 ?
C24 H24C . 0.98 ?
C25 C26 . 1.523(10) ?
C25 Sn1 . 2.159(7) ?
C25 H25A . 0.99 ?
C25 H25B . 0.99 ?
C26 C27 . 1.446(11) ?
C26 H26A . 0.99 ?
C26 H26B . 0.99 ?
C27 C28 . 1.611(10) ?
C27 H27A . 0.99 ?
C27 H27B . 0.99 ?
C28 H28A . 0.98 ?
C28 H28B . 0.98 ?
C28 H28C . 0.98 ?
C29 C30 . 1.530(8) ?
C29 Sn1 . 2.167(6) ?
C29 H29A . 0.99 ?
C29 H29B . 0.99 ?
C30 C31 . 1.499(9) ?
C30 H30A . 0.99 ?
C30 H30B . 0.99 ?
C31 C32 . 1.516(9) ?
C31 H31A . 0.99 ?
C31 H31B . 0.99 ?
C32 H32A . 0.98 ?
C32 H32B . 0.98 ?
C32 H32C . 0.98 ?

loop_
_geom_angle_atom_site_label_1
_geom_angle_atom_site_label_2
_geom_angle_atom_site_label_3
_geom_angle_site_symmetry_1
_geom_angle_site_symmetry_3
_geom_angle
_geom_angle_publ_flag
C2 C1 C6 . . 118.7(6) ?
C2 C1 Sn1 . . 117.0(5) ?
C6 C1 Sn1 . . 123.9(4) ?
C3 C2 C1 . . 121.5(6) ?
C3 C2 H2 . . 119.3 ?
C1 C2 H2 . . 119.3 ?
C2 C3 C4 . . 119.7(6) ?
C2 C3 H3 . . 120.1 ?
C4 C3 H3 . . 120.1 ?
C3 C4 C5 . . 120.2(6) ?
C3 C4 H4 . . 119.9 ?
C5 C4 H4 . . 119.9 ?
C4 C5 C6 . . 120.9(6) ?
C4 C5 H5 . . 119.5 ?
C6 C5 H5 . . 119.5 ?
C5 C6 C1 . . 118.9(6) ?
C5 C6 C7 . . 118.6(6) ?
C1 C6 C7 . . 122.4(5) ?
C14 C7 C8 . . 123.7(6) ?
C14 C7 C6 . . 120.6(6) ?
C8 C7 C6 . . 115.5(5) ?
C9 C8 C13 . . 117.3(6) ?
C9 C8 C7 . . 122.3(6) ?
C13 C8 C7 . . 120.0(6) ?
C10 C9 C8 . . 122.1(6) ?
C10 C9 H9 . . 119.0 ?
C8 C9 H9 . . 119.0 ?
C9 C10 C11 . . 117.9(7) ?
C9 C10 H10 . . 121.1 ?
C11 C10 H10 . . 121.1 ?
F2 C11 C12 . . 118.5(6) ?
F2 C11 C10 . . 119.0(7) ?
C12 C11 C10 . . 122.5(6) ?
C11 C12 C13 . . 118.1(6) ?
C11 C12 H12 . . 120.9 ?
C13 C12 H12 . . 120.9 ?
C12 C13 C8 . . 122.0(7) ?
C12 C13 H13 . . 119.0 ?
C8 C13 H13 . . 119.0 ?
C7 C14 C15 . . 129.0(6) ?
C7 C14 H14 . . 115.5 ?
C15 C14 H14 . . 115.5 ?
C16 C15 C20 . . 118.7(6) ?
C16 C15 C14 . . 122.2(5) ?
C20 C15 C14 . . 119.0(5) ?
C17 C16 C15 . . 121.1(6) ?
C17 C16 H16 . . 119.4 ?
C15 C16 H16 . . 119.4 ?
C16 C17 C18 . . 118.2(6) ?
C16 C17 H17 . . 120.9 ?
C18 C17 H17 . . 120.9 ?
F1 C18 C19 . . 119.0(5) ?
F1 C18 C17 . . 118.2(6) ?
C19 C18 C17 . . 122.8(6) ?
C18 C19 C20 . . 118.5(6) ?
C18 C19 H19 . . 120.7 ?
C20 C19 H19 . . 120.7 ?
C19 C20 C15 . . 120.7(6) ?
C19 C20 H20 . . 119.7 ?
C15 C20 H20 . . 119.7 ?
C22 C21 Sn1 . . 111.9(4) ?
C22 C21 H21A . . 109.2 ?
Sn1 C21 H21A . . 109.2 ?
C22 C21 H21B . . 109.2 ?
Sn1 C21 H21B . . 109.2 ?
H21A C21 H21B . . 107.9 ?
C21 C22 C23 . . 114.0(5) ?
C21 C22 H22A . . 108.8 ?
C23 C22 H22A . . 108.8 ?
C21 C22 H22B . . 108.8 ?
C23 C22 H22B . . 108.8 ?
H22A C22 H22B . . 107.7 ?
C24 C23 C22 . . 111.9(6) ?
C24 C23 H23A . . 109.2 ?
C22 C23 H23A . . 109.2 ?
C24 C23 H23B . . 109.2 ?
C22 C23 H23B . . 109.2 ?
H23A C23 H23B . . 107.9 ?
C23 C24 H24A . . 109.5 ?
C23 C24 H24B . . 109.5 ?
H24A C24 H24B . . 109.5 ?
C23 C24 H24C . . 109.5 ?
H24A C24 H24C . . 109.5 ?
H24B C24 H24C . . 109.5 ?
C26 C25 Sn1 . . 120.6(5) ?
C26 C25 H25A . . 107.2 ?
Sn1 C25 H25A . . 107.2 ?
C26 C25 H25B . . 107.2 ?
Sn1 C25 H25B . . 107.2 ?
H25A C25 H25B . . 106.8 ?
C27 C26 C25 . . 113.9(7) ?
C27 C26 H26A . . 108.8 ?
C25 C26 H26A . . 108.8 ?
C27 C26 H26B . . 108.8 ?
C25 C26 H26B . . 108.8 ?
H26A C26 H26B . . 107.7 ?
C26 C27 C28 . . 112.0(6) ?
C26 C27 H27A . . 109.2 ?
C28 C27 H27A . . 109.2 ?
C26 C27 H27B . . 109.2 ?
C28 C27 H27B . . 109.2 ?
H27A C27 H27B . . 107.9 ?
C27 C28 H28A . . 109.5 ?
C27 C28 H28B . . 109.5 ?
H28A C28 H28B . . 109.5 ?
C27 C28 H28C . . 109.5 ?
H28A C28 H28C . . 109.5 ?
H28B C28 H28C . . 109.5 ?
C30 C29 Sn1 . . 112.5(4) ?
C30 C29 H29A . . 109.1 ?
Sn1 C29 H29A . . 109.1 ?
C30 C29 H29B . . 109.1 ?
Sn1 C29 H29B . . 109.1 ?
H29A C29 H29B . . 107.8 ?
C31 C30 C29 . . 113.7(6) ?
C31 C30 H30A . . 108.8 ?
C29 C30 H30A . . 108.8 ?
C31 C30 H30B . . 108.8 ?
C29 C30 H30B . . 108.8 ?
H30A C30 H30B . . 107.7 ?
C30 C31 C32 . . 113.6(6) ?
C30 C31 H31A . . 108.9 ?
C32 C31 H31A . . 108.9 ?
C30 C31 H31B . . 108.9 ?
C32 C31 H31B . . 108.9 ?
H31A C31 H31B . . 107.7 ?
C31 C32 H32A . . 109.5 ?
C31 C32 H32B . . 109.5 ?
H32A C32 H32B . . 109.5 ?
C31 C32 H32C . . 109.5 ?
H32A C32 H32C . . 109.5 ?
H32B C32 H32C . . 109.5 ?
C21 Sn1 C25 . . 106.3(2) ?
C21 Sn1 C29 . . 111.0(2) ?
C25 Sn1 C29 . . 112.7(3) ?
C21 Sn1 C1 . . 111.1(2) ?
C25 Sn1 C1 . . 104.0(2) ?
C29 Sn1 C1 . . 111.4(2) ?

_shelx_res_file                  
;

TITL haya23m in P2(1)/c
    haya23m.res
    created by SHELXL-2016/6 at 15:48:04 on 03-May-2018
CELL  0.71073  17.1715  17.8894   9.4518   90.000  101.309   90.000
ZERR    4.000   0.0013   0.0014   0.0007    0.000    0.003    0.000
LATT 1
SYMM -X, 1/2+Y, 1/2-Z
SFAC C  H  Sn F
UNIT 128  160  4  8
L.S. 10
ACTA
BOND $H
FMAP 2
PLAN 5
SIZE 0.02 0.04 0.32
TEMP -173
WGHT    0.068500
FVAR       0.10553
C1    1    0.303350    0.550039    0.135518    11.00000    0.02140    0.02248 =
         0.02392   -0.00298    0.01061   -0.00172
C2    1    0.304945    0.600444    0.022820    11.00000    0.02987    0.01892 =
         0.02694   -0.00173    0.00145   -0.00109
AFIX  43
H2    2    0.256807    0.622961   -0.024852    11.00000   -1.20000
AFIX   0
C3    1    0.374995    0.618166   -0.020609    11.00000    0.03310    0.02262 =
         0.02899   -0.00298    0.00724   -0.00308
AFIX  43
H3    2    0.374773    0.652462   -0.097425    11.00000   -1.20000
AFIX   0
C4    1    0.445543    0.585729    0.048301    11.00000    0.03423    0.02533 =
         0.03120   -0.00484    0.01520   -0.00304
AFIX  43
H4    2    0.493694    0.597438    0.017990    11.00000   -1.20000
AFIX   0
C5    1    0.446100    0.536198    0.161436    11.00000    0.02578    0.03039 =
         0.02815   -0.00414    0.00718   -0.00347
AFIX  43
H5    2    0.494761    0.514066    0.207629    11.00000   -1.20000
AFIX   0
C6    1    0.376002    0.518377    0.208472    11.00000    0.02648    0.01532 =
         0.03009    0.00031    0.00757   -0.00519
C7    1    0.380402    0.466731    0.332359    11.00000    0.02307    0.02213 =
         0.02377   -0.00616    0.00420   -0.00386
C8    1    0.429910    0.399277    0.328802    11.00000    0.02340    0.02575 =
         0.02517   -0.00115    0.00912   -0.00386
C9    1    0.494849    0.382755    0.438304    11.00000    0.03139    0.03595 =
         0.03049   -0.00428    0.01576   -0.00049
AFIX  43
H9    2    0.503634    0.412047    0.523796    11.00000   -1.20000
AFIX   0
C10   1    0.546425    0.325486    0.426309    11.00000    0.03427    0.03511 =
         0.03166    0.00720    0.00660   -0.00293
AFIX  43
H10   2    0.589946    0.314528    0.502322    11.00000   -1.20000
AFIX   0
C11   1    0.532872    0.283897    0.298903    11.00000    0.03372    0.02466 =
         0.05317    0.00786    0.02323    0.01167
C12   1    0.468378    0.295573    0.190664    11.00000    0.02906    0.02711 =
         0.03268   -0.00082    0.01155    0.00212
AFIX  43
H12   2    0.458489    0.264327    0.107803    11.00000   -1.20000
AFIX   0
C13   1    0.418145    0.353978    0.205268    11.00000    0.02946    0.02572 =
         0.03501    0.00406    0.01466    0.00006
AFIX  43
H13   2    0.374226    0.363844    0.129355    11.00000   -1.20000
AFIX   0
C14   1    0.345599    0.484279    0.442901    11.00000    0.03727    0.01977 =
         0.02577   -0.00499    0.01328   -0.00213
AFIX  43
H14   2    0.325424    0.533756    0.442107    11.00000   -1.20000
AFIX   0
C15   1    0.334100    0.437084    0.566885    11.00000    0.01780    0.02422 =
         0.02430   -0.00474    0.00577    0.00208
C16   1    0.319418    0.360780    0.553190    11.00000    0.02794    0.03225 =
         0.02864   -0.01231    0.00893   -0.00425
AFIX  43
H16   2    0.320545    0.336792    0.463943    11.00000   -1.20000
AFIX   0
C17   1    0.303252    0.319322    0.666865    11.00000    0.03758    0.02141 =
         0.02945   -0.00065    0.01156   -0.00405
AFIX  43
H17   2    0.291497    0.267496    0.656215    11.00000   -1.20000
AFIX   0
C18   1    0.304608    0.355165    0.796624    11.00000    0.02949    0.02975 =
         0.02610    0.00551    0.00699   -0.00348
C19   1    0.318871    0.430118    0.815323    11.00000    0.03604    0.03117 =
         0.02571   -0.00339    0.00857   -0.00010
AFIX  43
H19   2    0.318605    0.453267    0.905684    11.00000   -1.20000
AFIX   0
C20   1    0.333645    0.471329    0.700077    11.00000    0.03366    0.02197 =
         0.02526    0.00061    0.00763   -0.00349
AFIX  43
H20   2    0.343611    0.523449    0.711105    11.00000   -1.20000
AFIX   0
C21   1    0.156142    0.570883    0.351866    11.00000    0.02823    0.02729 =
         0.03820    0.00529    0.01451    0.00947
AFIX  23
H21A  2    0.098129    0.566826    0.346395    11.00000   -1.20000
H21B  2    0.183067    0.545891    0.441662    11.00000   -1.20000
AFIX   0
C22   1    0.179751    0.653493    0.357680    11.00000    0.04643    0.02954 =
         0.03915   -0.00170    0.01358    0.00288
AFIX  23
H22A  2    0.150432    0.678668    0.269953    11.00000   -1.20000
H22B  2    0.237134    0.657204    0.356407    11.00000   -1.20000
AFIX   0
C23   1    0.163132    0.695353    0.491981    11.00000    0.06292    0.03717 =
         0.04235   -0.00378    0.02162    0.01171
AFIX  23
H23A  2    0.168464    0.749817    0.477928    11.00000   -1.20000
H23B  2    0.107856    0.685321    0.502512    11.00000   -1.20000
AFIX   0
C24   1    0.219375    0.671725    0.628073    11.00000    0.05682    0.05439 =
         0.03827   -0.00842    0.01115    0.00711
AFIX 137
H24A  2    0.215426    0.617584    0.640814    11.00000   -1.50000
H24B  2    0.205332    0.697526    0.711047    11.00000   -1.50000
H24C  2    0.273878    0.684726    0.620709    11.00000   -1.50000
AFIX   0
C25   1    0.106348    0.555646   -0.019316    11.00000    0.03151    0.04590 =
         0.04366   -0.00892    0.01159   -0.00105
AFIX  23
H25A  2    0.051901    0.543878   -0.006057    11.00000   -1.20000
H25B  2    0.111057    0.610805   -0.018765    11.00000   -1.20000
AFIX   0
C26   1    0.112813    0.529074   -0.169668    11.00000    0.03432    0.07052 =
         0.07201   -0.00490    0.01711   -0.00561
AFIX  23
H26A  2    0.078064    0.560565   -0.241934    11.00000   -1.20000
H26B  2    0.168143    0.536321   -0.182618    11.00000   -1.20000
AFIX   0
C27   1    0.091176    0.451568   -0.197425    11.00000    0.06165    0.04885 =
         0.07702   -0.00105    0.03199    0.00078
AFIX  23
H27A  2    0.037857    0.442817   -0.175504    11.00000   -1.20000
H27B  2    0.129441    0.419424   -0.132581    11.00000   -1.20000
AFIX   0
C28   1    0.090336    0.428424   -0.362405    11.00000    0.05717    0.04736 =
         0.04943   -0.01067    0.02167   -0.00420
AFIX 137
H28A  2    0.049722    0.457547   -0.426643    11.00000   -1.50000
H28B  2    0.078273    0.375029   -0.375390    11.00000   -1.50000
H28C  2    0.142501    0.438614   -0.385559    11.00000   -1.50000
AFIX   0
C29   1    0.181745    0.394383    0.192185    11.00000    0.03315    0.02243 =
         0.03818    0.00709    0.00780    0.00001
AFIX  23
H29A  2    0.186680    0.370417    0.099943    11.00000   -1.20000
H29B  2    0.227176    0.377726    0.266908    11.00000   -1.20000
AFIX   0
C30   1    0.104407    0.368690    0.234204    11.00000    0.03502    0.02684 =
         0.04190    0.00081    0.01113   -0.00104
AFIX  23
H30A  2    0.097475    0.395999    0.321993    11.00000   -1.20000
H30B  2    0.059403    0.382105    0.155734    11.00000   -1.20000
AFIX   0
C31   1    0.101483    0.286349    0.262314    11.00000    0.03765    0.02308 =
         0.06180    0.00685    0.01239   -0.00171
AFIX  23
H31A  2    0.146690    0.272845    0.340321    11.00000   -1.20000
H31B  2    0.107990    0.259017    0.174298    11.00000   -1.20000
AFIX   0
C32   1    0.024982    0.261158    0.304976    11.00000    0.05179    0.03252 =
         0.07118    0.00004    0.02634   -0.00537
AFIX 137
H32A  2    0.015118    0.291620    0.385826    11.00000   -1.50000
H32B  2    0.029598    0.208497    0.333974    11.00000   -1.50000
H32C  2   -0.019213    0.267075    0.222701    11.00000   -1.50000
AFIX   0
F1    4    0.287550    0.314251    0.908861    11.00000    0.05196    0.03634 =
         0.02250    0.00526    0.01251   -0.00575
F2    4    0.586055    0.230147    0.280316    11.00000    0.06110    0.04672 =
         0.05938    0.01238    0.02351    0.02037
SN1   3    0.187326    0.514681    0.168823    11.00000    0.02776    0.02290 =
         0.03382    0.00003    0.00940   -0.00095
HKLF 4


REM  haya23m in P2(1)/c
REM R1 =  0.0663 for    3523 Fo > 4sig(Fo)  and  0.1468 for all    6610 data
REM    319 parameters refined using      0 restraints

END

WGHT      0.0678      0.0000

REM Highest difference peak  1.424,  deepest hole -1.680,  1-sigma level  0.155
Q1    1   0.0639  0.4979 -0.2917  11.00000  0.05    1.42
Q2    1   0.3711  0.6795 -0.1013  11.00000  0.05    1.13
Q3    1   0.2617  0.5169  0.2155  11.00000  0.05    1.11
Q4    1   0.1177  0.5147  0.1265  11.00000  0.05    0.93
Q5    1   0.1317  0.4566  0.1037  11.00000  0.05    0.85
;
_shelx_res_checksum              83203
